# Supplementary material for: Comparative Characterization of Volatile Compounds of Ningxiang Pig, Duroc and Their Crosses (Duroc × Ningxiang) by Using SPME-GC-MS
Source: Foods. 2023 Mar 2;12(5):1059. doi: 10.3390/foods12051059 (PMC10001212; doi:10.3390/foods12051059)
Supplement: Supplementary file 1 [file foods-12-01059-s001.zip]

Archive with 1 entries (1 files):
- foods-2185913-supplementary.pdf
